# Supplementary material for: DNA-assembled superconducting 3D nanoscale architectures
Source: Nat Commun. 2020 Nov 10;11:5697. doi: 10.1038/s41467-020-19439-9 (PMC7656258; doi:10.1038/s41467-020-19439-9)
Supplement: Supplementary file 3 — Supplementary Dataset 1 [file 41467_2020_19439_MOESM3_ESM.xlsx]

## Sheet: Sheet1
Internal Staples	Sequence
OCT-Staple-1	GCCTTGAATCTTTTCCGGAACCGCCTCCCAGAGCCCAGAGCCGCCGCCAGCATT
OCT-Staple-2	ATAAGGCGCCAAAAGTTGAGATTTAGGATAACGGACCAGTCA
OCT-Staple-3	GATGGTTGGGAAGAAAAATCCACCAGAAATAATTGGGCTTGA
OCT-Staple-4	GGACGTTTAATTTCGACGAGAAACACCACCACTAATGCAGAT
OCT-Staple-5	ATTTTAAGAACTGGCTTGAATTATCAGTGA
OCT-Staple-6	TCAGAACCGCCACCCTCTCAGAGTATTAGC
OCT-Staple-7	TCAGAGCGCCACCACATAATCAAAATCAGAACGAGTAGTATG
OCT-Staple-8	AACCAGACGCTACGTTAATAAAACGAACATACCACATTCAGG
OCT-Staple-9	GTTTGCCTATTCACAGGCAGGTCAGACGCCACCACACCACCC
OCT-Staple-10	ACATAACTTGCCCTAACTTTAATCATTGCATTATAACAACATTATTACAGGTAG
OCT-Staple-11	CATGTCACAAACGGCATTAAATGTGAGCAATTCGCGTTAAAT
OCT-Staple-12	AAGATTGTTTTTTAACCAAGAAACCATCGACCCAAAAACAGG
OCT-Staple-13	CAGCTCATATAAGCGTACCCCGGTTGATGTGTCGGATTCTCC
OCT-Staple-14	GTTAAAATTCGCATTATAAACGTAAACTAG
OCT-Staple-15	AGCACCATTACCATTACAGCAAATGACGGA
OCT-Staple-16	GTCACCAGAGCCATGGTGAATTATCACCAATCAGAAAAGCCT
OCT-Staple-17	CCGACTTATTAGGAACGCCATCAAAAATGAGTAACAACCCCA
OCT-Staple-18	AATTATTGTTTTCATGCCTTTAGCGTCAGATAGCACGGAAAC
OCT-Staple-19	CTTCGCTGGGCGCAGACGACAGTATCGGGGCACCGTCGCCATTCAGGCTGCGCA
OCT-Staple-20	ACAAAGAAATTTAGGTAGGGCTTAATTGTATACAACGGAATC
OCT-Staple-21	TGACCTACTAGAAAAAGCCCCAGGCAAAGCAATTTCATCTTC
OCT-Staple-22	ATAATTAAATTTAAAAAACTTTTTCAAACTTTTAACAACGCC
OCT-Staple-23	AGGCGTTAAATAAGAAGACCGTGTCGCAAG
OCT-Staple-24	TGCCGGAAGGGGACTCGTAACCGTGCATTATATTTTAGTTCT
OCT-Staple-25	CTCCAGCCAGCTTTCCCCTCAGGACGTTGG
OCT-Staple-26	CAGTTTGAATGTTTAGTATCATATGCGTAGAATCGCCATAGC
OCT-Staple-27	TGTAGATATTACGCGGCGATCGGTGCGGGCGCCATCTTCTGG
OCT-Staple-28	AACATGTACGCGAGTGGTTTGAAATACCTAAACACATTCTTACCAGTATAAAGC
OCT-Staple-29	CGCTGGTGCTTTCCTGAATCGGCCAACGAGGGTGGTGATTGCCCTTCACCGCCT
OCT-Staple-30	AACAAAAATAACTAGGTCTGAGAGACTACGCTGAGTTTCCCT
OCT-Staple-31	AACAGTACTTGAAAACATATGAGACGGGTCTTTTTTAATGGA
OCT-Staple-32	TAGAATCCATAAATCATTTAACAATTTCTCCCGGCTTAGGTT
OCT-Staple-33	GTAAATCGTCGCTATTGAATAACTCAAGAA
OCT-Staple-34	TTGCGTATTGGGCGCCCGCGGGGTGCGCTC
OCT-Staple-35	TTTCACCGCATTAAAGTCGGGAAACCTGATTTGAATTACCCA
OCT-Staple-36	GCCAGCTAGGCGATAGCTTAGATTAAGACCTTTTTAACCTGT
OCT-Staple-37	ACTGCCCTTGCCCCGTTGCAGCAAGCGGCAACAGCTTTTTCT
OCT-Staple-38	GGGTTATTTAATTACAATATATGTGAGTAATTAATAAGAGTCAATAGTGAATTT
OCT-Staple-39	TCCAAATCTTCTGAATTATTTGCACGTAGGTTTAACGCTAACGAGCGTCTTTCC
OCT-Staple-40	CAGATATTACCTGAATACCAAGTTACAATCGGGAGCTATTTT
OCT-Staple-41	ACGCGAGGCTACAACAGTACCTTTTACAAATCGCGCAGAGAA
OCT-Staple-42	GCACCCAGCGTTTTTTATCCGGTATTCTAGGCGAATTATTCA
OCT-Staple-43	AAGCCTTAAATCAAGACTTGCGGAGCAAAT
OCT-Staple-44	ATTGCGTAGATTTTCAAAACAGATTGTTTG
OCT-Staple-45	TGAATATTATCAAAATAATGGAAGGGTTAATATTTATCCCAA
OCT-Staple-46	CCTACCAACAGTAATTTTATCCTGAATCAAACAGCCATATGA
OCT-Staple-47	GATTATAAAGAAACGCCAGTTACAAAATTTACCAACGTCAGA
OCT-Staple-48	TTTCAATAGAAGGCAGCGAACCTCCCGATTAGTTGAAACAATAACGGATTCGCC
OCT-Staple-49	GATATTCTAAATTGAGCCGGAACGAGGCCCAACTTGGCGCATAGGCTGGCTGAC
OCT-Staple-50	GGTTGATTTTCCAGCAGACAGCCCTCATTCGTCACGGGATAG
OCT-Staple-51	AGTACCGAATAGGAACCCAAACGGTGTAACCTCAGGAGGTTT
OCT-Staple-52	CAAGCCCCCACCCTTAGCCCGGAATAGGACGATCTAAAGTTT
OCT-Staple-53	CAGAGCCACCACCCTCTCAGAACTCGAGAG
OCT-Staple-54	AAGGGAACCGAACTGAGCAGACGGTATCAT
OCT-Staple-55	GGACAGAGTTACTTTGTCGAAATCCGCGTGTATCACCGTACG
OCT-Staple-56	GCTCCATTGTGTACCGTAACACTGAGTTAGTTAGCGTAACCT
OCT-Staple-57	CGCCTGAATTACCCTAATCTTGACAAGACAGACCATGAAAGA
OCT-Staple-58	TGTCGTCATAAGTACAGAACCGCCACCCATTTTCACAGTACAAACTACAACGCC
OCT-Staple-59	ATGACCACTCGTTTGGCTTTTGCAAAAGTTAGACTATATTCATTGAATCCCCCT
OCT-Staple-60	GTAATACGCAAACATGAGAGATCTACAACTAGCTGAGGCCGG
OCT-Staple-61	AGAACCCCAAATCACCATCTGCGGAATCGAATAAAAATTTTT
OCT-Staple-62	AGACAGTTCATATAGGAGAAGCCTTTATAACATTGCCTGAGA
OCT-Staple-63	GTAAAGATTCAAAAGGCCTGAGTTGACCCT
OCT-Staple-64	GGTAATAGTAAAATGTAAGTTTTACACTAT
OCT-Staple-65	GTCCAATAGCGAGAACCAGACGACGATATTCAACGCAAGGGA
OCT-Staple-66	CCAAAATACAATATGATATTCAACCGTTAGGCTATCAGGTAA
OCT-Staple-67	CATAACCTAAATCAACAGTTCAGAAAACGTCATAAGGATAGC
OCT-Staple-68	GTCTGGATTTTGCGTTTTAAATGCAATGGTGAGAAATAAATTAATGCCGGAGAG
OCT-Staple-69	GGGCGACCCCAAAAGTATGTTAGCAAACTAAAAGAGTCACAATCAATAGAAAAT
OCT-Staple-70	TATAAAGCATCGTAACCAAGTACCGCACCGGCTGTAATATCC
OCT-Staple-71	CAACATGATTTACGAGCATGGAATAAGTAAGACGACAATAAA
OCT-Staple-72	CATCCTATTCAGCTAAAAGGTAAAGTAAAAAGCAAGCCGTTT
OCT-Staple-73	GATAAGTCCTGAACAACTGTTTAAAGAGAA
OCT-Staple-74	TAAAGGTGGCAACATAGTAGAAAATAATAA
OCT-Staple-75	AGACACCTTACGCAGAACTGGCATGATTTTCTGTCCAGACAA
OCT-Staple-76	CTCCTTAACGTAGAAACCAATCAATAATTCATCGAGAACAGA
OCT-Staple-77	CGGAATAATTCAACCCAGCGCCAAAGACTTATTTTAACGCAA
OCT-Staple-78	TTATTTTTACCGACAATGCAGAACGCGCGAAAAATCTTTCCTTATCATTCCAAG
OCT-Staple-79	CAGCCTTGGTTTTGTATTAAGAGGCTGACTGCCTATATCAGA
OCT-Staple-80	GGAAGCGCCCACAAACAGTTAATGCCCCGACTCCTCAAGATA
OCT-Staple-81	GAGATAACATTAGAAGAATAACATAAAAAGGAAGGATTAGGA
OCT-Staple-82	GTCAGAGGGTAATTGAGAACACCAAAATAG
OCT-Staple-83	AAGTTTTAACGGGGTCGGAGTGTAGAATGG
OCT-Staple-84	CAGTGCCTACATGGGAATTTACCGTTCCACAAGTAAGCAGAT
OCT-Staple-85	AGCGTCACGTATAAGAATTGAGTTAAGCCCTTTTTAAGAAAG
OCT-Staple-86	AAAGCGCCAAAGTTTATCTTACCGAAGCCCAATAATGAGTAA
OCT-Staple-87	TGCTAAACAGATGAAGAAACCACCAGAATTTAAAAAAAGGCT
OCT-Staple-88	GAGAATAGAGCCTTACCGTCTATCAAATGGAGCGGAATTAGA
OCT-Staple-89	CCAAAAGGAAAGGACAACAGTTTCAGCGAATCATCATATTCC
OCT-Staple-90	TTCACGTTGAAAATCTTGCGAATGGGATTT
OCT-Staple-91	GTCCACTATTAAAGAACCAGTTTTGGTTCC
OCT-Staple-92	TCAAAGGGAGATAGCCCTTATAAATCAAGACAACAACCATCG
OCT-Staple-93	ATAGCCCGCGAAAATAATTGTATCGGTTCGCCGACAATGAGT
OCT-Staple-94	GAAATCGATAACCGGATACCGATAGTTGTATCAGCTCCAACG
OCT-Staple-95	ATTAAGTATAAAGCGGCAAGGCAAAGAAACTAATAGGGTACC
OCT-Staple-96	CACGACGAATTCGTGTGGCATCAATTCTTTAGCAAAATTACG
OCT-Staple-97	CAGGTCGACTCTAGAGCAAGCTTCAAGGCG
OCT-Staple-98	TAACCTGTTTAGCTATTTTCGCATTCATTC
OCT-Staple-99	GAGCTCGTTGTAAACGCCAGGGTTTTCCAAAGCAATAAAGCC
OCT-Staple-100	CGCGAGCTTAGTTTTTCCCAATTCTGCGCAAGTGTAAAGCCT
OCT-Staple-101	AGTAGATTGAAAAGAATCATGGTCATAGCCGGAAGCATAAGT
OCT-Staple-102	CATATAACTAATGAACACAACATACGAGCTGTTTCTTTGGGG
OCT-Staple-103	ATGTTTTGCTTTTGATCGGAACGAGGGTACTTTTTCTTTTGATAAGAGGTCATT
OCT-Staple-104	AGAAGCAACCAAGCCAAAAGAATACACTAATGCCAAAACTCC
OCT-Staple-105	GAGGAAGCAGGATTCGGGTAAAATACGTAAAACACCCCCCAG
OCT-Staple-106	AACAGGTCCCGAAATTGCATCAAAAAGATCTTTGATCATCAG
OCT-Staple-107	TCAAAGCGAACCAGACCGTTTTATATAGTC
OCT-Staple-108	GCTTTGAGGACTAAAGAGCAACGGGGAGTT
OCT-Staple-109	AAGTTTCAGACAGCCGGGATCGTCACCCTTCTGTAGCTCAAC
OCT-Staple-110	CAGCGAACATTAAAAGAGAGTACCTTTACTGAATATAATGAA
OCT-Staple-111	AAAGGCCAAATATGTTAGAGCTTAATTGATTGCTCCATGAGG
OCT-Staple-112	CGATTATAAGCGGAGACTTCAAATATCGCGGAAGCCTACGAAGGCACCAACCTA
Internal Staples with AuNP binding:
	ATCCATCACTTCATACTCTACGTTGTTGTTGTTGTTGTTGGGGTGCCAGTTGAGACCATTAGATACAATTTTCACTGTGTGAAATTGTTATCC
	ATCCATCACTTCATACTCTACGTTGTTGTTGTTGTTGTTTCAGAGCTGGGTAAACGACGGCCAGTGCGATCCCCGTAGTAGCATTAACATCCA
	ATCCATCACTTCATACTCTACGTTGTTGTTGTTGTTGTTTTAGCGGTACAGAGCGGGAGAATTAACTGCGCTAATTTCGGAACCTATTATTCT
	ATCCATCACTTCATACTCTACGTTGTTGTTGTTGTTGTTTGATTATCAACTTTACAACTAAAGGAATCCAAAAAGTTTGAGTAACATTATCAT
	ATCCATCACTTCATACTCTACGTTGTTGTTGTTGTTGTTGTAGCGCCATTAAATTGGGAATTAGAGCGCAAGGCGCACCGTAATCAGTAGCGA
	ATCCATCACTTCATACTCTACGTTGTTGTTGTTGTTGTTAGCCGAAAGTCTCTCTTTTGATGATACAAGTGCCTTAAGAGCAAGAAACAATGA
	ATCCATCACTTCATACTCTACGTTGTTGTTGTTGTTGTTGTGGGAAATCATATAAATATTTAAATTGAATTTTTGTCTGGCCTTCCTGTAGCC
	ATCCATCACTTCATACTCTACGTTGTTGTTGTTGTTGTTCCCACGCGCAAAATGGTTGAGTGTTGTTCGTGGACTTGCTTTCGAGGTGAATTT
Internal Staples without AuNP binding:
	GGGGTGCCAGTTGAGACCATTAGATACAATTTTCACTGTGTGAAATTGTTATCC
	TCAGAGCTGGGTAAACGACGGCCAGTGCGATCCCCGTAGTAGCATTAACATCCA
	TTAGCGGTACAGAGCGGGAGAATTAACTGCGCTAATTTCGGAACCTATTATTCT
	TGATTATCAACTTTACAACTAAAGGAATCCAAAAAGTTTGAGTAACATTATCAT
	GTAGCGCCATTAAATTGGGAATTAGAGCGCAAGGCGCACCGTAATCAGTAGCGA
	AGCCGAAAGTCTCTCTTTTGATGATACAAGTGCCTTAAGAGCAAGAAACAATGA
	GTGGGAAATCATATAAATATTTAAATTGAATTTTTGTCTGGCCTTCCTGTAGCC
	CCCACGCGCAAAATGGTTGAGTGTTGTTCGTGGACTTGCTTTCGAGGTGAATTT
External Staples Origami 1
	AGAGCCTAATTTGATTTTTTGTTTAAATCCTGAAATAAAGAATTTTTTTTTTTTTTTTTTTTTTTCCTACCTACAC
	TGTAGCATTCCAACGTTAGTAAATGAAGTGCCGCGCCACCCTTTTTTTTTTTTTTTTTTTTTTTTCCTACCTACAC
	GAAACATGAAAGCTCAGTACCAGGCGAAAAATGCTGAACAAATTTTTTTTTTTTTTTTTTTTTTTCCTACCTACAC
	TTTGCGGAACAATGGCAATTCATCAATCTGTATAATAATTTTTTTTTTTTTTTTTTTTTTTTTTTCCTACCTACAC
	AAAGATTCATCAGGAATTACGAGGCATGCTCATCCTTATGCGTTTTTTTTTTTTTTTTTTTTTTTCCTACCTACAC
	CTTCATCAAGAGAAATCAACGTAACAGAGATTTGTCAATCATTTTTTTTTTTTTTTTTTTTTTTTCCTACCTACAC
	CAAATGCTTTAAAAAATCAGGTCTTTAAGAGCAGCCAGAGGGTTTTTTTTTTTTTTTTTTTTTTTCCTACCTACAC
	AAACGAAAGAGGGCGAAACAAAGTACTGACTATATTCGAGCTTTTTTTTTTTTTTTTTTTTTTTTCCTACCTACAC
	AGCTTTCATCAACGGATTGACCGTAAAATCGTATAATATTTTTTTTTTTTTTTTTTTTTTTTTTTCCTACCTACAC
	ACTGTTGGGAAGCAGCTGGCGAAAGGATAGGTCAAGATCGCATTTTTTTTTTTTTTTTTTTTTTTCCTACCTACAC
	GGTAGCTATTTTAGAGAATCGATGAAAACATTAAATGTGTAGTTTTTTTTTTTTTTTTTTTTTTTCCTACCTACAC
	ATAAATCATACATAAATCGGTTGTACTGTGCTGGCATGCCTGTTTTTTTTTTTTTTTTTTTTTTTCCTACCTACAC
	TGATTGCTTTGAGCAAAAGAAGATGAAATAGCAGAGGTTTTGTTTTTTTTTTTTTTTTTTTTTTTCCTACCTACAC
	AACGGGTATTAAGGAATCATTACCGCCAGTAATTCAACAATATTTTTTTTTTTTTTTTTTTTTTTCCTACCTACAC
	CAACGCTCAACAGCAGAGGCATTTTCAATCCAATGATAAATATTTTTTTTTTTTTTTTTTTTTTTCCTACCTACAC
	ATCAAAATCATATATGTAAATGCTGAACAAACACTTGCTTCTTTTTTTTTTTTTTTTTTTTTTTTCCTACCTACAC
	GACAGGAGGTTGAAACAAATAAATCCGCCCCCTCCGCCACCCTTTTTTTTTTTTTTTTTTTTTT CAAC CTTC CTCA
	CAGAATCAAGTTTCGGCATTTTCGGTTAAATATATCACCAGTTTTTTTTTTTTTTTTTTTTTTT CAAC CTTC CTCA
	TCATATGGTTTACGATTGAGGGAGGGAAACGCAATACATACATTTTTTTTTTTTTTTTTTTTTT CAAC CTTC CTCA
	AATAGCAATAGCACCAGAAGGAAACCTAAAGCCACTGGTAATTTTTTTTTTTTTTTTTTTTTTT CAAC CTTC CTCA
	GACAGGAGGTTGAAACAAATAAATCCGCCCCCTCCGCCACCCTTTTTTTTTTTTTTTTTTTTTT CATC TCCA TACC
	CAGAATCAAGTTTCGGCATTTTCGGTTAAATATATCACCAGTTTTTTTTTTTTTTTTTTTTTTT CATC TCCA TACC
	TCATATGGTTTACGATTGAGGGAGGGAAACGCAATACATACATTTTTTTTTTTTTTTTTTTTTT CATC TCCA TACC
	AATAGCAATAGCACCAGAAGGAAACCTAAAGCCACTGGTAATTTTTTTTTTTTTTTTTTTTTTT CATC TCCA TACC
External Staples Origami 2
	AGAGCCTAATTTGATTTTTTGTTTAAATCCTGAAATAAAGAATTTTTTTTTTTTTTTTTTTTTTGTG TAG GT
	TGTAGCATTCCAACGTTAGTAAATGAAGTGCCGCGCCACCCTTTTTTTTTTTTTTTTTTTTTTTGTG TAG GT
	GAAACATGAAAGCTCAGTACCAGGCGAAAAATGCTGAACAAATTTTTTTTTTTTTTTTTTTTTTGTG TAG GT
	TTTGCGGAACAATGGCAATTCATCAATCTGTATAATAATTTTTTTTTTTTTTTTTTTTTTTTTTGTG TAG GT
	AAAGATTCATCAGGAATTACGAGGCATGCTCATCCTTATGCGTTTTTTTTTTTTTTTTTTTTTTGTG TAG GT
	CTTCATCAAGAGAAATCAACGTAACAGAGATTTGTCAATCATTTTTTTTTTTTTTTTTTTTTTTGTG TAG GT
	CAAATGCTTTAAAAAATCAGGTCTTTAAGAGCAGCCAGAGGGTTTTTTTTTTTTTTTTTTTTTTGTG TAG GT
	AAACGAAAGAGGGCGAAACAAAGTACTGACTATATTCGAGCTTTTTTTTTTTTTTTTTTTTTTTGTG TAG GT
	AGCTTTCATCAACGGATTGACCGTAAAATCGTATAATATTTTTTTTTTTTTTTTTTTTTTTTTTGTG TAG GT
	ACTGTTGGGAAGCAGCTGGCGAAAGGATAGGTCAAGATCGCATTTTTTTTTTTTTTTTTTTTTTGTG TAG GT
	GGTAGCTATTTTAGAGAATCGATGAAAACATTAAATGTGTAGTTTTTTTTTTTTTTTTTTTTTTGTG TAG GT
	ATAAATCATACATAAATCGGTTGTACTGTGCTGGCATGCCTGTTTTTTTTTTTTTTTTTTTTTTGTG TAG GT
	TGATTGCTTTGAGCAAAAGAAGATGAAATAGCAGAGGTTTTGTTTTTTTTTTTTTTTTTTTTTTGTG TAG GT
	AACGGGTATTAAGGAATCATTACCGCCAGTAATTCAACAATATTTTTTTTTTTTTTTTTTTTTTGTG TAG GT
	CAACGCTCAACAGCAGAGGCATTTTCAATCCAATGATAAATATTTTTTTTTTTTTTTTTTTTTTGTG TAG GT
	ATCAAAATCATATATGTAAATGCTGAACAAACACTTGCTTCTTTTTTTTTTTTTTTTTTTTTTTGTG TAG GT
	GACAGGAGGTTGAAACAAATAAATCCGCCCCCTCCGCCACCCTTTTTTTTTTTTTTTTTTTTTT CAAC CTTC CTCA
	CAGAATCAAGTTTCGGCATTTTCGGTTAAATATATCACCAGTTTTTTTTTTTTTTTTTTTTTTT CAAC CTTC CTCA
	TCATATGGTTTACGATTGAGGGAGGGAAACGCAATACATACATTTTTTTTTTTTTTTTTTTTTT CAAC CTTC CTCA
	AATAGCAATAGCACCAGAAGGAAACCTAAAGCCACTGGTAATTTTTTTTTTTTTTTTTTTTTTT CAAC CTTC CTCA
	GACAGGAGGTTGAAACAAATAAATCCGCCCCCTCCGCCACCCTTTTTTTTTTTTTTTTTTTTTT CATC TCCA TACC
	CAGAATCAAGTTTCGGCATTTTCGGTTAAATATATCACCAGTTTTTTTTTTTTTTTTTTTTTTT CATC TCCA TACC
	TCATATGGTTTACGATTGAGGGAGGGAAACGCAATACATACATTTTTTTTTTTTTTTTTTTTTT CATC TCCA TACC
	AATAGCAATAGCACCAGAAGGAAACCTAAAGCCACTGGTAATTTTTTTTTTTTTTTTTTTTTTT CATC TCCA TACC
External Staples Origami 3
	AGAGCCTAATTTGATTTTTTGTTTAAATCCTGAAATAAAGAATTTTTTTTTTTTTTTTTTTTTTACTCACCACATC
	TGTAGCATTCCAACGTTAGTAAATGAAGTGCCGCGCCACCCTTTTTTTTTTTTTTTTTTTTTTTACTCACCACATC
	GAAACATGAAAGCTCAGTACCAGGCGAAAAATGCTGAACAAATTTTTTTTTTTTTTTTTTTTTTACTCACCACATC
	TTTGCGGAACAATGGCAATTCATCAATCTGTATAATAATTTTTTTTTTTTTTTTTTTTTTTTTTACTCACCACATC
	AAAGATTCATCAGGAATTACGAGGCATGCTCATCCTTATGCGTTTTTTTTTTTTTTTTTTTTTTACTCACCACATC
	CTTCATCAAGAGAAATCAACGTAACAGAGATTTGTCAATCATTTTTTTTTTTTTTTTTTTTTTTACTCACCACATC
	CAAATGCTTTAAAAAATCAGGTCTTTAAGAGCAGCCAGAGGGTTTTTTTTTTTTTTTTTTTTTTACTCACCACATC
	AAACGAAAGAGGGCGAAACAAAGTACTGACTATATTCGAGCTTTTTTTTTTTTTTTTTTTTTTTACTCACCACATC
	AGCTTTCATCAACGGATTGACCGTAAAATCGTATAATATTTTTTTTTTTTTTTTTTTTTTTTTTACTCACCACATC
	ACTGTTGGGAAGCAGCTGGCGAAAGGATAGGTCAAGATCGCATTTTTTTTTTTTTTTTTTTTTTACTCACCACATC
	GGTAGCTATTTTAGAGAATCGATGAAAACATTAAATGTGTAGTTTTTTTTTTTTTTTTTTTTTTACTCACCACATC
	ATAAATCATACATAAATCGGTTGTACTGTGCTGGCATGCCTGTTTTTTTTTTTTTTTTTTTTTTACTCACCACATC
	TGATTGCTTTGAGCAAAAGAAGATGAAATAGCAGAGGTTTTGTTTTTTTTTTTTTTTTTTTTTTACTCACCACATC
	AACGGGTATTAAGGAATCATTACCGCCAGTAATTCAACAATATTTTTTTTTTTTTTTTTTTTTTACTCACCACATC
	CAACGCTCAACAGCAGAGGCATTTTCAATCCAATGATAAATATTTTTTTTTTTTTTTTTTTTTTACTCACCACATC
	ATCAAAATCATATATGTAAATGCTGAACAAACACTTGCTTCTTTTTTTTTTTTTTTTTTTTTTTACTCACCACATC
	GGCCCTGAGAGAAGCAGGCGAAAATCATTGCGTAGAGGCGGTTTTTTTTTTTTTTTTTTTTTTT TGAG GAAG
	CTTAAACAGCTTATATATTCGGTCGCTTGATGGGGAACAAGATTTTTTTTTTTTTTTTTTTTTT TGAG GAAG
	GCTCACAATTCCGTGAGCTAACTCACTGGAAGTAATGGTCAATTTTTTTTTTTTTTTTTTTTTT TGAG GAAG
	TTTGCGGATGGCCAACTAAAGTACGGGCTTGCAGCTACAGAGTTTTTTTTTTTTTTTTTTTTTT TGAG GAAG
	GACAGGAGGTTGAAACAAATAAATCCGCCCCCTCCGCCACCCTTTTTTTTTTTTTTTTTTTTTT GGTA TGGA
	CAGAATCAAGTTTCGGCATTTTCGGTTAAATATATCACCAGTTTTTTTTTTTTTTTTTTTTTTT GGTA TGGA
	TCATATGGTTTACGATTGAGGGAGGGAAACGCAATACATACATTTTTTTTTTTTTTTTTTTTTT GGTA TGGA
	AATAGCAATAGCACCAGAAGGAAACCTAAAGCCACTGGTAATTTTTTTTTTTTTTTTTTTTTTT GGTA TGGA
External Staples Origami 4
	AGAGCCTAATTTGATTTTTTGTTTAAATCCTGAAATAAAGAATTTTTTTTTTTTTTTTTTTTTTGAT GTG GT
	TGTAGCATTCCAACGTTAGTAAATGAAGTGCCGCGCCACCCTTTTTTTTTTTTTTTTTTTTTTTGAT GTG GT
	GAAACATGAAAGCTCAGTACCAGGCGAAAAATGCTGAACAAATTTTTTTTTTTTTTTTTTTTTTGAT GTG GT
	TTTGCGGAACAATGGCAATTCATCAATCTGTATAATAATTTTTTTTTTTTTTTTTTTTTTTTTTGAT GTG GT
	AAAGATTCATCAGGAATTACGAGGCATGCTCATCCTTATGCGTTTTTTTTTTTTTTTTTTTTTTGAT GTG GT
	CTTCATCAAGAGAAATCAACGTAACAGAGATTTGTCAATCATTTTTTTTTTTTTTTTTTTTTTTGAT GTG GT
	CAAATGCTTTAAAAAATCAGGTCTTTAAGAGCAGCCAGAGGGTTTTTTTTTTTTTTTTTTTTTTGAT GTG GT
	AAACGAAAGAGGGCGAAACAAAGTACTGACTATATTCGAGCTTTTTTTTTTTTTTTTTTTTTTTGAT GTG GT
	AGCTTTCATCAACGGATTGACCGTAAAATCGTATAATATTTTTTTTTTTTTTTTTTTTTTTTTTGAT GTG GT
	ACTGTTGGGAAGCAGCTGGCGAAAGGATAGGTCAAGATCGCATTTTTTTTTTTTTTTTTTTTTTGAT GTG GT
	GGTAGCTATTTTAGAGAATCGATGAAAACATTAAATGTGTAGTTTTTTTTTTTTTTTTTTTTTTGAT GTG GT
	ATAAATCATACATAAATCGGTTGTACTGTGCTGGCATGCCTGTTTTTTTTTTTTTTTTTTTTTTGAT GTG GT
	TGATTGCTTTGAGCAAAAGAAGATGAAATAGCAGAGGTTTTGTTTTTTTTTTTTTTTTTTTTTTGAT GTG GT
	AACGGGTATTAAGGAATCATTACCGCCAGTAATTCAACAATATTTTTTTTTTTTTTTTTTTTTTGAT GTG GT
	CAACGCTCAACAGCAGAGGCATTTTCAATCCAATGATAAATATTTTTTTTTTTTTTTTTTTTTTGAT GTG GT
	ATCAAAATCATATATGTAAATGCTGAACAAACACTTGCTTCTTTTTTTTTTTTTTTTTTTTTTTGAT GTG GT
	GGCCCTGAGAGAAGCAGGCGAAAATCATTGCGTAGAGGCGGTTTTTTTTTTTTTTTTTTTTTTT TGAG GAAG
	CTTAAACAGCTTATATATTCGGTCGCTTGATGGGGAACAAGATTTTTTTTTTTTTTTTTTTTTT TGAG GAAG
	GCTCACAATTCCGTGAGCTAACTCACTGGAAGTAATGGTCAATTTTTTTTTTTTTTTTTTTTTT TGAG GAAG
	TTTGCGGATGGCCAACTAAAGTACGGGCTTGCAGCTACAGAGTTTTTTTTTTTTTTTTTTTTTT TGAG GAAG
	GACAGGAGGTTGAAACAAATAAATCCGCCCCCTCCGCCACCCTTTTTTTTTTTTTTTTTTTTTT GGTA TGGA
	CAGAATCAAGTTTCGGCATTTTCGGTTAAATATATCACCAGTTTTTTTTTTTTTTTTTTTTTTT GGTA TGGA
	TCATATGGTTTACGATTGAGGGAGGGAAACGCAATACATACATTTTTTTTTTTTTTTTTTTTTT GGTA TGGA
	AATAGCAATAGCACCAGAAGGAAACCTAAAGCCACTGGTAATTTTTTTTTTTTTTTTTTTTTTT GGTA TGGA
